# Supplementary material for: The Use of Oral Anticoagulation Is Not Independently Associated with Mortality in Frail Older Patients with Repeated Falls
Source: J Clin Med. 2023 Nov 29;12(23):7388. doi: 10.3390/jcm12237388 (PMC10706899; doi:10.3390/jcm12237388)
Supplement: Supplementary file 1 [file jcm-12-07388-s001.zip]

Archive with 1 entries (1 files):
- jcm-2705328-supplementary.pdf
